# Supplementary material for: Expression and Function Analysis of Mitotic Checkpoint Genes Identifies TTK as a Potential Therapeutic Target for Human Hepatocellular Carcinoma
Source: PLoS One. 2014 Jun 6;9(6):e97739. doi: 10.1371/journal.pone.0097739 (PMC4048189; doi:10.1371/journal.pone.0097739)
Supplement: Table S1 — 137 mitotic spindle checkpoint genes. (XLS) [file pone.0097739.s006.xls]

## Sheet: 137 selected genes
Supplementary Table 1. Known genes associated with mitotic spindle checkpoint
Gene Name	EntrezGene ID	Description	Chromosome location
MAD2L1	4085	MAD2 mitotic arrest deficient-like 1 (yeast)	4q27
MAD1L1	8379	MAD1 mitotic arrest deficient-like 1 (yeast)	7p22
BUB1	699	BUB1 budding uninhibited by benzimidazoles 1 homolog (yeast)	2q14
MAD2L2	10459	MAD2 mitotic arrest deficient-like 2 (yeast)	1p36
BUB1B	701	BUB1 budding uninhibited by benzimidazoles 1 homolog beta (yeast)	15q15
CCNB1	891	Cyclin B1	5q12
BUB3	9184	BUB3 budding uninhibited by benzimidazoles 3 homolog (yeast)	10q26
ANAPC1	64682	Anaphase promoting complex subunit 1	2q12.1
SPAG5	10615	Sperm associated antigen 5	17q11.2
PLK1	5347	Polo-like kinase 1 (Drosophila)	16p12.2
TTK	7272	TTK protein kinase	6q13-q21
KIF11	3832	Kinesin family member 11	10q24.1
CHEK1	1111	CHK1 checkpoint homolog (S. pombe)	11q24.2
CHEK2	11200	CHK2 checkpoint homolog (S. pombe)	22q12.1
UBE2C	11065	Ubiquitin-conjugating enzyme E2C	20q13.12
TP53	7157	Tumor protein p53 (Li-Fraumeni syndrome)	17p13.1
RB1	5925	Retinoblastoma 1 (including osteosarcoma)	13q14.2
CDC2	983	Cell division cycle 2, G1 to S and G2 to M	10q21.1
CHFR	55743	Checkpoint with forkhead and ring finger domains	12q24.33
SMC1A	8243	Structural maintenance of chromosomes 1A	Xp11.22-p11.21
BIRC5	332	Baculoviral IAP repeat-containing 5 (survivin)	17q25
MDC1	9656	mediator of DNA-damage checkpoint 1	6p21.3
CDC20	991	Cell division cycle 20 homolog (S. cerevisiae)	1p34.1
ATM	472	Ataxia telangiectasia mutated	11q22-q23
BRCA1	672	Breast cancer 1, early onset	17q21
APC	324	Adenomatosis polyposis coli	5q21-q22
CDKN1A	1026	Cyclin-dependent kinase inhibitor 1A (p21, Cip1)	6p21.2
AURKA	6790	Aurora kinase A	20q13.2-q13.3
CDK2	1017	Cyclin-dependent kinase 2	12q13
AURKB	9212	Aurora kinase B	17p13.1
CDKN2A	1029	Cyclin-dependent kinase inhibitor 2A (melanoma, p16, inhibits CDK4)	9p21
CDC27	996	Cell division cycle 27 homolog (S. cerevisiae)	17q21.32
TPR	7175	Translocated promoter region (to activated MET oncogene)	1q25
CDKN1B	1027	Cyclin-dependent kinase inhibitor 1B (p27, Kip1)	12p13.1-p12
AKT1	207	V-akt murine thymoma viral oncogene homolog 1	14q32.32
FAM33A	348235	Family with sequence similarity 33, member A	17q22
CCDC99	54908	Coiled-coil domain containing 99	5q35.1
SPC25	57405	SPC25, NDC80 kinetochore complex component, homolog (S. cerevisiae)	2q31.1
CDC6	990	Cell division cycle 6 homolog (S. cerevisiae)	17q21.3
C18orf24	220134	Chromosome 18 open reading frame 24	18q21.1
CENPF	1063	Centromere protein F, 350/400ka (mitosin)	1q41
NEK2	4751	NIMA (never in mitosis gene a)-related kinase 2	1q32.2-q41
CENPE	1062	Centromere protein E, 312kDa	4q24-q25
NDC80	10403	NDC80 homolog, kinetochore complex component (S. cerevisiae)	18p11.32
MAPK14	1432	Mitogen-activated protein kinase 14	6p21.3-p21.2
EGFR	1956	Epidermal growth factor receptor (erythroblastic leukemia viral (v-erb-b) oncogene homolog, avian)	7p12
TP73	7161	Tumor protein p73	1p36.3
ERCC6L	54821	Excision repair cross-complementing rodent repair deficiency, complementation group 6-like	Xq13.1
CDC23	8697	Cell division cycle 23 homolog (S. cerevisiae)	5q31
MAPK1	5594	Mitogen-activated protein kinase 1	22q11.21
UBE2D1	7321	Ubiquitin-conjugating enzyme E2D 1 (UBC4/5 homolog, yeast)	10q21.1
MYC	4609	V-myc myelocytomatosis viral oncogene homolog (avian)	8q24.21
TERF1	7013	Telomeric repeat binding factor (NIMA-interacting) 1	8q21.11
CSNK2A1	1457	Casein kinase 2, alpha 1 polypeptide	20p13
CCNA2	890	Cyclin A2	4q27
CDC16	8881	Cell division cycle 16 homolog (S. cerevisiae)	13q34
BRAF	673	V-raf murine sarcoma viral oncogene homolog B1	7q34
TP63	8626	Tumor protein p63	3q28
CDH1	999	Cadherin 1, type 1, E-cadherin (epithelial)	16q22.1
RAN	5901	RAN, member RAS oncogene family	12q24.3
HRAS	3265	V-Ha-ras Harvey rat sarcoma viral oncogene homolog	11p15.5
CCNE1	898	Cyclin E1	19q12
ECT2	1894	Epithelial cell transforming sequence 2 oncogene	3q26.1-q26.2
ANAPC5	51433	Anaphase promoting complex subunit 5	12q24.31
MOBKL2B	79817	MOB1, Mps One Binder kinase activator-like 2B (yeast)	9p21.2
ZW10	9183	ZW10, kinetochore associated, homolog (Drosophila)	11q23.2
ANAPC4	29945	Anaphase promoting complex subunit 4	4p15.2
RHOA	387	Ras homolog gene family, member A	3p21.3
ANAPC10	10393	Anaphase promoting complex subunit 10	4q31
CDC25B	994	Cell division cycle 25 homolog B (S. pombe)	20p13
NEK6	10783	NIMA (never in mitosis gene a)-related kinase 6	9q33.3-q34.11
UBE2E1	7324	Ubiquitin-conjugating enzyme E2E 1 (UBC4/5 homolog, yeast)	3p24.2
CDK5RAP2	55755	CDK5 regulatory subunit associated protein 2	9q33.2
PKD1	5310	Polycystic kidney disease 1 (autosomal dominant)	16p13.3
ABL1	25	V-abl Abelson murine leukemia viral oncogene homolog 1	9q34.1
PLK3	1263	Polo-like kinase 3 (Drosophila)	1p34.1
ANAPC2	29882	Anaphase promoting complex subunit 2	9q34.3
CDC25C	995	Cell division cycle 25 homolog C (S. pombe)	5q31
BTRC	8945	Beta-transducin repeat containing	10q24.32
ANAPC7	51434	Anaphase promoting complex subunit 7	12q24.11
PLK2	10769	Polo-like kinase 2 (Drosophila)	5q12.1-q13.2
CSNK2A2	1459	Casein kinase 2, alpha prime polypeptide	16q21
ANAPC11	51529	APC11 anaphase promoting complex subunit 11 homolog (yeast)	17q25.3
TOPBP1	11073	Topoisomerase (DNA) II binding protein 1	3q22.1
XPO1	7514	Exportin 1 (CRM1 homolog, yeast)	2p15
CENPA	1058	Centromere protein A	2p23.3
MAD2L1BP	9587	MAD2L1 binding protein	6p21.1
STMN1	3925	Stathmin 1/oncoprotein 18	1p36.11
SMC3	9126	Structural maintenance of chromosomes 3	10q25
PTTG1	9232	Pituitary tumor-transforming 1	5q35.1
C15orf23	90417	Chromosome 15 open reading frame 23	15q15.1
NDE1	54820	NudE nuclear distribution gene E homolog 1 (A. nidulans)	16p13.11
SGOL1	151648	Shugoshin-like 1 (S. pombe)	3p24.3
MYCN	4613	V-myc myelocytomatosis viral related oncogene, neuroblastoma derived (avian)	2p24.3
EIF2AK2	5610	Eukaryotic translation initiation factor 2-alpha kinase 2	2p22-p21
CDC26	246184	Cell division cycle 26 homolog (S. cerevisiae)	9q32
ZWINT	11130	ZW10 interactor	10q21-q22
PPP2R4	5524	Protein phosphatase 2A activator, regulatory subunit 4	9q34
CASC5	57082	Cancer susceptibility candidate 5	15q14
ILK	3611	Integrin-linked kinase	11p15.4
CDCA5	113130	Cell division cycle associated 5	11q12.1
MCPH1	79648	Microcephalin 1	8p23.1
SNCG	6623	Synuclein, gamma (breast cancer-specific protein 1)	10q23.2-q23.3
INCENP	3619	Inner centromere protein antigens 135/155kDa	11q12.3
NUP153	9972	Nucleoporin 153kDa	6p22.3
CKS1B	1163	CDC28 protein kinase regulatory subunit 1B	1q21.2
GSG2	83903	Germ cell associated 2 (haspin)	17p13
MYBL2	4605	V-myb myeloblastosis viral oncogene homolog (avian)-like 2	20q13.1
TAOK1	57551	TAO kinase 1	17q11.2
ERCC3	2071	Excision repair cross-complementing rodent repair deficiency, complementation group 3 (xeroderma pigmentosum group B complementing)	2q21
LATS1	9113	LATS, large tumor suppressor, homolog 1 (Drosophila)	6q25.1
STIL	6491	SCL/TAL1 interrupting locus	1p32
USP44	84101	Ubiquitin specific peptidase 44	12q22
CEP63	80254	Centrosomal protein 63kDa	3q22.2
SEPT7	989	Septin 7	7p14.2
KLHL22	84861	Kelch-like 22 (Drosophila)	22q11.21
KNTC1	9735	Kinetochore associated 1	12q24.31
TEX14	56155	Testis expressed 14	17q22
DYNC1LI1	51143	Dynein, cytoplasmic 1, light intermediate chain 1	3p22.3
UBD	10537	Ubiquitin D	6p21.3
CDC14B	8555	CDC14 cell division cycle 14 homolog B (S. cerevisiae)	9q22.3
TPP2	7174	Tripeptidyl peptidase II	13q32-q33
PPP6C	5537	Protein phosphatase 6, catalytic subunit	9q33.3
LIMK2	3985	LIM domain kinase 2	22q12.2
C6orf221	154288	Chromosome 6 open reading frame 221	6q13
C11orf51	25906	Chromosome 11 open reading frame 51	11q13.4
PSMG2	56984	Proteasome (prosome, macropain) assembly chaperone 2	18p11.21
PCID2	55795	PCI domain containing 2	13q34
LCMT1	51451	Leucine carboxyl methyltransferase 1	16p12.1
ARR3	407	Arrestin 3, retinal (X-arrestin)	Xcen-q21
PRPF4	9128	PRP4 pre-mRNA processing factor 4 homolog (yeast)	9q31-q33
DYNLT3	6990	Dynein, light chain, Tctex-type 3	Xp21
CENPO	79172	Centromere protein O	2p23.3
IK	3550	IK cytokine, down-regulator of HLA II	5q31.3
STARD9	57519	StAR-related lipid transfer (START) domain containing 9	15q15.2
MOBKL1A	92597	MOB1, Mps One Binder kinase activator-like 1A (yeast)	4q13.3
MOBKL2C	148932	MOB1, Mps One Binder kinase activator-like 2C (yeast)	1p33
