# Supplementary material for: Expression and Function Analysis of Mitotic Checkpoint Genes Identifies TTK as a Potential Therapeutic Target for Human Hepatocellular Carcinoma
Source: PLoS One. 2014 Jun 6;9(6):e97739. doi: 10.1371/journal.pone.0097739 (PMC4048189; doi:10.1371/journal.pone.0097739)
Supplement: Table S2 — HCC microarray datasets used in this study. (XLSX) [file pone.0097739.s007.xlsx]

## Sheet: Sheet1
Supplementary Table 2. Microarray datasets of HCC used in this study
Dataset	Platform description	GEOplatformID	Datasource	Reference
HCC-1	CapitalBio Human 22k oligonucleotide microarray	GPL5918	GSE45114	NA
HCC-2	NCI/ATC Hs-OperonV2	GPL1528	GSE1898	PMID:15565109,PMID:16532004
HCC-3	NCI/ATC Hs-OperonV2	GPL1528	GSE4024	PMID: 16532004
HCC-4	Agilent-014850 Whole Human Genome Microarray 4x44K G4112F (Probe Name version)	GPL6480	GSE17856	PMID:20380719
HCC-5	Rosetta/Merck Human RSTA Custom Affymetrix 1.0 microarray	GPL6793	GSE22058	PMID:20739924,PMID:22403344
HCC-6	Affymetrix (U133 plus2)	GPL570	GSE29721	PMID:21747116
HCC-7	NCI/ATC Hs-OperonV2	GPL1528	GSE12443	PMID:19276364
