# Supplementary material for: Expression and Function Analysis of Mitotic Checkpoint Genes Identifies TTK as a Potential Therapeutic Target for Human Hepatocellular Carcinoma
Source: PLoS One. 2014 Jun 6;9(6):e97739. doi: 10.1371/journal.pone.0097739 (PMC4048189; doi:10.1371/journal.pone.0097739)
Supplement: Table S3 — The sequence of siRNAs and primers for the 13 mitotic checkpoint genes. (XLSX) [file pone.0097739.s008.xlsx]

## Sheet: Sheet1
Supplementary Table 3. The sequences of siRNAs targeting and primers
Gene Symbol	Gene ID	RefSeq	RNAi Targeting Sequence	Primer sequences
UBD	10537	NM_006398	CTGGGCTCCAAGATCTTAA	F:TGCATGCAAAGTCCTTTTTCT; R:TATGGGTTGGCATCAAAGGT
			GAGACTAAGACGGGTATAA
			CCTGGCATGTTATTGTATT
CENPF	1063	NM_016343	GCAGGCTGAACTGGATAAA	F:GCGCCAGAACTGTACTCTCC; R:TTGTAGGCAGCCCTTCTTTC
			GGGACTCTTAAGGAAATTA
			GGGAGAATGATTCACTTAA
CDC2	983	NM_001786	CGGGAAATTTCTCTATTAA	F:TAAGCCGGGATCTACCATACC; R:TTTCATGGCTACCACTTGACC
			GGTCAGTACATGGATTCTT
			GGCACTGAATCATCCATAT
CCNB1	891	NM_031966	GGCTTTCTCTGATGTAATT	F:TACCTATGCTGGTGCCAGTG; R:CAGATGTTTCCATTGGGCTT
			GGCTAGTACAGGTTCAAAT
			GTGACTGACAACACTTATA
TTK	7272	NM_003318	CGGGAACTGTTAACCAAAT	F:TCAAGGAACCTCTGGTGTCA; R:GGTTACTCTCTGGAACCTCTGGT
			CCGGAACGAAATAGCTTAT
			GGTGGTGAAAGTCATAATT
CCNA2	890	NM_001237	GGTCCCTCTTGATTATCCA	F:TGAAGATGCCCTGGCTTTTA; R:CACTCACTGGCTTTTCATCTTCT
			CTCCAACAGTAAATCAGTT
			GCTGGCCTGAATCATTAAT
C18orf24	220134	NM_145060	CGTCAGATCTGGAACAATT	F:TTGATCCTGAAGAACCAATCAA; R:GGTTAAGCGGGATTTCATGT
			CGCTTAACCTATAATCAAA
			GGATACCAAAGGTCGTTAT
STMN1	3925	NM_005563	GGAGGAAATTCAGAAGAAA	F:GTTCCAGAATTCCCCCTTTC; R:TCTCGTGCTCTCGTTTCTCA
			GCACGAGAAAGAAGTGCTT
			GTGCGGAAGAACAAAGAAT
KNTC1	9735	NM_014708	GCCGACCAATCAGTGATAT	F:TGAAGCTGAGAGTTTTGCCA; R:TACAAGTTGTTGCCATTCGG
			GGCAGTAATAGCGTGTTTA
			CCTGCTTACTCTCTATAGT
LIMK2	3985	NM_001031801	GCTGCAAGGTGATCATTGA	F:GGACTGTCAACGAAACCTGG; R:AGCACCCATGACAGAACTCC
			GCACATCAGTCCCAACAAT
			GGTCATGAAAGAGTTAATT
ECT2	1894	NM_001258315	GGCGGAATGAACAGGATTT	F:CAGCTGATGAAAATCCAGACAA; R:GCTGGGCATCCATCTACTTC
			GAGCAAGGAAACAATTATT
			GCGGGTTGAAACAATTTCT
NEK2	4751	NM_002497	GGGCTAGCTAGAATATTAA	F:TGTCTCTGGCAAGTAATCCAG; R:CAGGTCCTTGCACTTGGACT
			GACCTTCTGTTGAAGAAAT
			GGCAAGTAATCCAGAACTT
BUB1	699	NM_004336	GGCCTGCATTTCTAAGAAT	F:GGCAATGTAAACTTCCAGCC; R:ATCATTCAGATCTCCCTGGGT
			CAGGCGACTTTGGATTCTT
			CCTACGTAATAGGCTAATT
