# Supplementary material for: Expression and Function Analysis of Mitotic Checkpoint Genes Identifies TTK as a Potential Therapeutic Target for Human Hepatocellular Carcinoma
Source: PLoS One. 2014 Jun 6;9(6):e97739. doi: 10.1371/journal.pone.0097739 (PMC4048189; doi:10.1371/journal.pone.0097739)
Supplement: Table S4 — The expression of TTK verus clinical features. (XLSX) [file pone.0097739.s009.xlsx]

## Sheet: Sheet1
Supplementary Table 4. The TTK expression versus clinical features
Clinicopathological parameters	Number of patients	Upregulation	No upregulation	χ2	P
Gender
Male	38	35	3	3.306	0.069
Female	15	11	4
Age				`
≥60	16	13	3	0.614	0.433
<60	37	33	4
Tumor size (cm)
≥3	31	27	4	0.006	0.938
<3	22	19	3
